# Supplementary material for: Inflammatory Mediator Profiling of n-butanol Exposed Upper Airways in Individuals with Multiple Chemical Sensitivity
Source: PLoS One. 2015 Nov 23;10(11):e0143534. doi: 10.1371/journal.pone.0143534 (PMC4657963; doi:10.1371/journal.pone.0143534)
Supplement: S2 Table — Mediator concentrations (pg analyte/mg total protein) measured in all samples. (XLSX) [file pone.0143534.s004.xlsx]

## Sheet: Ark1
	Normalized data in pg analyte/ mg total protein
MCS group
	TimePoint	ID	IFN-g	IL-12p70	CXCL10	TNF-a	CCL2	CCL4	CCL11	CCL13	CCL26	IL-4	IL-5	IL-13	CCL17	CCL22	IL-1b	CXCL8	IL-17	IL-10	IL-2
	TP1	101	3.77973	3.85595	5008.14	19.2323	441.247	290.168	676.49	38.0725	53.8439	0.151595	4.86786	18.6914	46.3046	992.609	130.055	7342.58	27.3056	19.9932	72.0108
	TP1	102	10.7442	41.2566	17798.6	381.805	1784.88	1220.07	2820.85	54.9025	182.45	5.74827	22.231	283.264	77.854	1610.83	360.8	16999.5	0.71954	49.4993	608.898
	TP1	103	6.50674	10.7539	9035.33	271.645	987.303	102.708	890.657	76.6514	80.871	6.30533	5.47757	159.412	60.9474	1018.68	304.698	15769	0.0138643	57.5391	154.559
	TP1	104	3.46204	7.07558	6145.62	31.9795	946.436	84.6056	1056.11	44.8766	29.9712	0.124674	3.33711	41.2204	28.3144	1236.98	77.5954	6054.09	0.658879	26.2292	121.292
	TP1	105	5.69452	6.19935	2025.07	1465.75	526.385	408.284	435.737	51.4097	44.427	0.84256	5.73947	78.6369	13.2545	1338.75	434.599	12405.7	0.943495	37.5948	133.051
	TP1	106	4.89273	6.71389	8196.07	48.1925	345.147	448.813	808.942	65.2431	38.7849	3.24115	13.5585	57.4098	33.0329	706.014	210.905	13821.4	0.809526	24.2014	183.34
	TP1	107	5.20874	10.7453	1683.75	181.779	228.674	76.8094	176.528	56.4055	205.581	4.22159	14.1493	200.681	16.4154	1110.93	193.595	13625.7	0.346602	50.4464	125.1
	TP1	108	53.7045	8.35759	18136.3	204.563	1745.91	856.422	1129.06	48.3439	83.9055	1.14669	9.2919	158.021	29.4862	1528.3	55.8911	6686.02	0.36295	148.394	111.791
	TP1	109	1.61934	22.0466	4907.09	116.147	1308.5	106.504	531.014	34.9969	66.7179	0.00255682	13.1596	138.26	22.2703	825.147	41.7297	4929.2	0.322387	13.6897	18.5973
	TP1	110	6.75713	19.0222	3392.71	32.6769	1079.84	298.878	1044.71	50.5469	64.5009	4.1312	6.63917	49.9348	35.2703	730.798	242.945	14441.9	0.344303	32.0248	105.094
	TP1	111	0.388632	0.00301767	1589.5	4.62264	65.7428	14.8105	288.822	19.2353	15.8705	0.0387541	0.372748	8.37119	17.5319	683.815	14.7967	883.153	0.213256	1.44509	14.4439
	TP1	112	0.0902827	4.38968	2332.57	35.8111	315.912	58.8057	243.64	24.6903	82.4346	0.450441	3.45214	96.91	0.122446	362.792	29.631	1717.59	0.0148546	31.88	16.8917
	TP1	113	2.73378	19.3262	7015.57	185.972	437.812	282.387	317.478	47.6198	149.647	0.406299	60.2709	300.051	38.3144	994.224	93.6588	10630	1.37317	40.8182	87.246
	TP1	114	1.59397	5.40875	3445.71	6.00754	225.973	40.431	538.015	16.2751	0.0677268	1.9124	2.50331	19.312	18.0943	343.963	35.3775	3928.06	0.262869	7.8866	182.245
	TP1	115	4.06937	6.57094	3316.54	48.3486	405.353	173.662	458.324	40.2172	76.9663	2.19728	16.5965	61.2068	36.7892	730.531	134.805	9041.13	7.85553	19.6973	180.485
	TP1	116	7.13674	10.743	14239.5	177.684	1439.24	1215.87	875.372	61.7286	114.744	3.14537	44.3811	180.245	114.124	808.13	626.059	17589.9	6.74151	43.5964	436.411
	TP1	117	2.14273	7.96883	1034.76	49.9328	608.813	137.322	179.55	44.5087	62.1396	2.06013	19.902	94.2033	5.53829	914.707	82.0679	5380.93	0.0146137	18.3028	39.7388
	TP1	118	12.8333	61.6617	7195	757.828	1382.9	543.782	1859.16	87.4259	171.548	5.5156	101.918	685.441	80.9112	1930.81	1082.35	20391.2	5.3818	263.355	635.616
	TP2	101	5.83881	3.33888	3970.8	11.3462	391.528	161.142	671.731	35.2884	25.311	1.0837	4.64628	18.0528	33.5681	820.224	58.2509	5718.6	18.2063	7.65622	88.259
	TP2	102	9.16536	33.7874	12549.3	278.908	449.669	434.991	652.445	29.8486	297.26	5.59999	7.43901	222.326	25.813	1200.78	89.6006	9635.16	0.030722	36.8126	28.1328
	TP2	103	5.96739	4.30111	9339.04	149.589	828.465	69.5839	941.319	68.0212	88.1117	5.30231	3.11192	104.375	69.4168	1108.53	60.359	11827.7	0.0143805	38.3608	81.3321
	TP2	104	7.97489	8.63626	6417.8	53.4684	961.299	116.034	993.764	45.5928	76.8859	2.92419	4.55274	69.826	32.5782	1207.88	102.002	9317.82	0.425155	28.8149	46.5674
	TP2	105	6.2586	5.82389	2906.17	43.7921	417.859	212.539	358.847	56.5461	85.3345	1.24296	2.63116	55.6442	20.7738	954.054	189.032	6126.04	2.61292	14.9024	21.1439
	TP2	106	4.47162	3.33518	8161.13	96.0447	396.599	393.718	1019.02	87.4693	74.7295	2.47553	19.0933	85.5098	59.1836	921.842	106.215	10678.1	0.996435	54.8082	28.8013
	TP2	107	2.67496	2.40862	1363.76	39.5412	212.763	57.7002	238.531	40.8638	96.7008	0.166377	4.59897	85.4627	35.0695	984.259	20.6903	2985.41	0.015361	8.13781	48.0347
	TP2	108	74.8833	0.00306608	16771.1	69.0645	2456.79	1099.62	1274.04	64.6564	157.048	1.60015	4.77485	23.2887	27.4459	1385.22	73.5069	10040	0.972833	342.999	156.34
	TP2	109	4.96143	17.4772	2402.3	127.445	612.478	77.2499	154.164	28.1754	100.56	0.111513	14.4588	111.968	0.110871	1355.36	68.2806	5611.59	0.0134504	14.524	72.9168
	TP2	110	5.3473	4.8318	841.943	55.8622	382.185	136.502	249.798	44.507	68.3804	4.56367	4.76277	24.8279	18.1462	713.412	143.577	12444.7	0.220066	60.5578	214.214
	TP2	111	0.0317792	0.00309923	241.944	1.51352	24.4913	7.56073	81.32	18.1741	32.1531	0.00283323	0.512215	3.80926	6.58694	640.626	6.66481	228.982	0.372945	1.23356	7.41673
	TP2	112	0.0330289	0.00322111	2514.36	8.43552	429.816	125.723	292.296	27.4229	0.0635414	0.00294465	1.71582	5.94212	0.125197	514.868	32.1674	2263.37	0.0151884	5.73033	86.7262
	TP2	113	4.14272	57.7399	3797.11	280.385	222.615	219.519	516.79	58.0174	114.943	2.45894	17.4233	240.755	25.2827	806.479	107.262	9669.9	0.858637	90.0461	87.555
	TP2	114	0.032303	0.0361199	1069.5	13.6674	101.489	15.3707	180.722	21.9783	0.0621449	1.45113	1.94581	15.2361	10.7138	751.699	16.9591	1529.47	0.0148546	21.1777	27.4329
	TP2	115	2.02827	2.60208	2572.55	26.5128	487.676	213.231	534.704	31.6176	307.784	1.77081	18.7274	28.2963	41.6555	764.297	72.6016	3359.73	5.52597	35.842	63.518
	TP2	116	2.72135	1.08445	1308.74	112.879	202.22	254.468	87.436	58.2712	56.9473	2.22174	7.77357	174.552	29.7862	957.466	181.344	6775.73	0.336395	32.7235	34.2175
	TP2	117	1.38061	5.32247	3547.29	64.3125	1703.26	178.283	843.28	29.3694	43.2465	2.60873	4.40214	79.2708	30.1228	1163.1	19.3505	2748.46	0.0168971	13.264	199.456
	TP2	118	7.72789	84.8412	2979.49	488.813	727.155	344.075	750.172	68.7633	96.8254	7.46156	123.18	535.351	29.9481	1927.46	368.3	15881.1	2.40596	90.7569	41.6602
	TP3	101	0.0341811	0.00333347	4257.27	21.5742	355.095	126.442	583.298	28.2988	0.065758	0.00304737	3.5718	26.7474	35.5673	694.569	33.5718	3454.91	8.69768	14.9961	11.8377
	TP3	102	2.98185	44.8892	15807.1	157.938	1039.96	516.956	1161.71	49.4102	134.74	0.00297811	8.06914	177.262	81.4199	1276.05	225.024	10779	0.685404	44.546	256.009
	TP3	103	3.78559	11.6849	8482.55	227.447	1063.25	98.9615	910.312	60.4397	10.1655	4.27974	3.42177	135.971	85.4609	1326.19	117.946	15293.1	0.0147734	71.7022	76.9421
	TP3	104	0.936298	3.64238	7488.38	16.9709	346.068	45.8775	591.428	29.3809	0.0677268	0.00313861	2.97858	34.7983	24.9301	941.016	28.4291	2195.52	0.525737	17.1772	30.3433
	TP3	105	0.715468	0.00343328	3863.3	45.0338	350.199	40.0262	385.817	22.762	0.0677268	0.00313861	1.51242	31.5821	0.133444	425.937	148.53	3999.6	0.093175	22.4361	20.3146
	TP3	106	0.762449	1.1977	9463.83	68.3819	516.458	272.295	1055.3	31.2509	0.0601616	0.00278802	19.4975	69.2797	73.2548	79.5209	61.9989	5761	0.586431	11.6413	52.6304
	TP3	107	2.91504	7.04755	1489.74	53.3623	244.926	77.7258	127.57	30.6712	0.0618053	0.0028642	33.5051	97.4902	7.4272	163.387	87.9159	6410.67	0.120652	13.4027	32.6903
	TP3	108	37.8704	25.2905	17692.5	209.965	2842.99	1129.83	1245.94	56.4408	71.7305	0.00268794	6.85859	199.504	34.6926	1760.26	50.5063	7541.7	0.874312	239.229	117.745
	TP3	109	0.670217	12.248	4173.47	40.8129	950.343	48.592	362.585	26.173	0.0504927	0.00233995	3.01588	46.3818	23.463	998.972	13.3704	1066.94	0.0120694	12.0096	16.4874
	TP3	110	2.57381	4.6054	2429.13	13.2535	919.544	161.445	767.467	45.7201	0.0574131	0.0053213	3.41849	19.7161	18.0066	601.603	78.1528	8964.75	0.0789859	8.32855	58.4573
	TP3	111	0.0306205	0.00298624	3853.56	0.680472	72.7737	20.1321	451.681	13.244	0.0589082	0.00272994	0.109033	2.23188	18.7096	77.8642	20.8664	706.315	0.221212	0.339342	8.66786
	TP3	112	1.3996	0.00306608	576.365	11.882	48.4546	7.47987	28.4081	7.48018	0.0604833	0.00280293	7.40904	26.0551	0.119172	79.9461	13.0245	389.986	0.0144574	0.696831	9.46108
	TP3	113	1.92695	13.8771	4431.05	219.991	258.978	177.215	159.788	30.3334	363.191	1.11804	8.47143	241.417	20.129	256.762	112.735	8550.72	1.07768	23.2616	147.94
	TP3	114	0.649227	0.825158	7073.7	1.69676	454.939	33.6753	652.486	7.53147	0.073444	0.917247	3.94477	9.40671	26.3328	97.0774	21.164	2177.28	0.0175555	10.8662	45.8601
	TP3	115	1.94475	2.91753	7131.55	23.1158	747.55	511.394	732.441	17.2044	20.768	0.207438	11.3556	20.9881	40.5664	87.4265	262.954	8894.9	5.47191	19.0352	91.4904
	TP3	116	3.50974	76.0696	17703.5	288.763	1313.65	854.697	1512	86.6976	157.621	3.57679	22.8241	233.315	93.8616	705.227	639.687	17904.3	4.57824	268.937	272.673
	TP3	117	2.25469	3.42537	1557.52	15.278	693.047	51.7632	166.352	3.02627	0.0621449	0.00287993	3.90841	30.1131	13.4677	257.447	31.3324	424.844	0.0148546	0.357987	14.173
	TP3	118	3.79633	42.2634	11252.5	292.085	1104.84	269.883	1093.12	62.4967	85.4623	0.877698	21.974	472.283	55.9793	1127.16	184.732	12267.7	2.22234	39.9532	185.818
Control group			IFN-g	IL-12p70	CXCL10	TNF-a	CCL2	CCL4	CCL11	CCL13	CCL26	IL-4	IL-5	IL-13	CCL17	CCL22	IL-1b	CXCL8	IL-17	IL-10	IL-2
	TP1	201	3.83696	4.50889	2046.83	64.5438	282.612	148.099	313.515	34.3199	32.4948	0.385909	3.92837	65.0682	19.1363	904.071	64.2465	4166.37	0.131788	18.4298	38.9506
	TP1	202	3.50932	13.4936	3485.5	223.741	896.906	199.85	520.457	38.088	108.403	1.07801	4.69396	159.394	23.6045	1017.01	269.072	8704.2	2.5218	33.5824	46.7897
	TP1	203	5.13756	8.23533	7134.28	33.0259	702.438	425.873	1207.12	47.1377	51.7511	3.93681	11.1968	42.3502	61.0302	948.653	265.032	15037.9	0.0730214	24.3428	88.4671
	TP1	204	0.908961	5.27948	675.839	145.904	352.294	66.0238	128.33	21.8391	37.4234	1.28506	2.54076	110.208	2.84506	239.649	45.4807	4653.87	0.0150197	12.009	27.5977
	TP1	205	2.10677	5.67516	1609.42	123.107	217.851	111.066	158.559	22.3994	81.97	1.26652	4.77259	100.001	0.228565	463.185	110.407	3799.94	0.29636	5.24705	33.241
	TP1	206	3.50234	7.68774	2333.12	76.4396	240.384	77.1478	384.287	28.2275	149.968	0.590651	8.24438	96.7096	11.0955	1064.5	232.761	4778.35	0.161008	23.9623	159.402
	TP1	207	2.13677	21.5995	2301.96	124.305	251.059	144.123	186.101	32.0499	178.375	0.428844	18.5358	148.458	7.08417	992.344	91.2597	4999.47	0.2657	14.3451	18.635
	TP1	208	66.0962	7.26696	12846.2	82.766	316.104	662.919	1719.86	39.3933	71.1699	2.79281	22.4941	72.0907	57.2955	921.968	1587.85	14627.3	12.631	39.3308	171.27
	TP1	209	3.51971	56.2142	9023.98	296.052	364.455	192.528	382.841	78.5897	39.8423	2.3928	8.12015	219.964	34.7026	1743.11	212.578	14047.6	3.63497	82.3904	190.903
	TP1	210	4.01859	4.33082	3722.33	23.3642	323.522	103.615	564.272	33.6209	26.4499	0.765275	3.3031	48.0769	21.2824	861.747	88.0365	6154.77	1.55103	26.1229	69.1147
	TP1	211	1.25389	0.491285	6119.29	16.8656	284.785	182.888	406.811	26.1751	33.9667	0.138522	2.0937	21.4712	13.0067	836.699	286.834	4324.09	2.34979	12.0913	21.5406
	TP1	212	9.04266	11.5041	9951.15	49.6076	440.947	489.55	2118.38	62.0343	75.0397	10.5925	8.61585	26.579	30.2994	948.932	1026.11	14809.3	9.72905	30.4492	155.049
	TP1	213	9.21573	8.81956	5830.25	37.67	1237.95	374.883	1100.65	61.6746	127.996	4.43395	41.1127	56.2444	200.918	1081.36	303.225	16065.4	0.115745	36.556	89.2379
	TP1	214	4.42658	10.8648	6204.87	82.5498	430.123	223.109	1132.34	40.2793	64.1318	0.276733	43.6363	146.041	41.1133	1037.56	116.269	7057.17	0.578264	42.9702	260.745
	TP1	215	10.9075	48.4492	5725.62	338.479	944.423	319.916	991.585	62.5868	191.785	5.38718	30.6105	313.492	61.4051	1524.44	1216.46	16670.8	3.29294	52.8714	88.5337
	TP1	216	3.45823	3.51676	7119.72	46.4315	160.823	255.661	377.357	33.5763	30.6551	1.75088	2.1063	52.9372	16.2063	816.067	70.4399	5610.33	2.20297	12.3645	57.9792
	TP1	217	6.70315	13.9011	7118.37	293.585	628.386	656.596	524.328	50.1478	113.607	4.26252	11.836	166.319	49.8016	870.131	379.882	17760.3	2.76681	51.119	228.96
	TP1	218	7.16517	26.0621	4077.35	256.695	937.827	211.726	793.058	47.8433	185.761	6.33606	13.3671	219.582	32.9641	1313.31	185.424	13860.2	3.00126	42.1123	480.944
	TP2	201	4.6551	5.38133	839.953	36.4649	162.714	101.619	133.8	29.5118	30.8203	1.24927	2.17287	32.4911	21.4599	851.889	45.2228	2626.08	0.014008	7.56499	12.2963
	TP2	202	3.15335	0.00306608	1063.75	40.223	466.74	44.4335	248.787	15.49	43.3688	0.00280293	4.15965	47.7793	1.18581	676.839	38.461	1851.08	0.416469	30.3428	32.0389
	TP2	203	2.92253	5.55394	6413.62	17.9391	837.782	247.819	958.052	55.2149	69.0884	1.02958	11.8669	50.4907	65.4802	840.799	77.9016	8280.48	0.113046	12.9037	56.0051
	TP2	204	0.570438	3.73595	1089.5	125.681	693.866	106.643	221.338	87.2814	89.6336	0.873194	2.68554	100.874	4.96808	801.706	25.3008	4101.92	0.0166885	21.7089	47.3354
	TP2	205	0.276256	0.885977	1394.97	61.7614	176.539	95.0874	256.707	29.8019	202.908	2.42429	6.71403	80.253	0.135061	852.06	29.8209	1594.64	0.0585109	14.8846	20.5818
	TP2	206	4.12775	3.33203	1617.39	55.6684	222.647	27.7328	276.177	26.0886	97.9691	1.54452	12.6697	51.7928	0.125197	1100.43	37.5846	1590.63	0.0151884	5.31604	12.4593
	TP2	207	6.16576	37.769	5767.37	208.673	419.949	251.981	565.857	45.5285	214.06	0.783343	74.619	642.162	25.5953	1101.01	102.612	7976.42	0.672911	69.2877	50.3268
	TP2	208	41.4155	13.1684	14502.9	61.066	189.557	680.226	1783.2	62.9198	127.293	5.28502	20.4179	79.9712	65.9409	1185.33	405.86	14889.6	6.83309	57.2635	145.067
	TP2	209	6.7167	58.3546	10163.1	262.345	515.593	269.479	1040.62	75.6097	511.304	3.78695	28.183	245.511	61.5873	1408.86	246.479	15868.9	4.8421	87.6936	138.869
	TP2	210	6.27054	5.77942	5226.63	25.2651	622.786	185.239	822.98	35.5466	52.6199	1.83548	4.1357	25.7868	23.0568	895.619	106.698	7374.92	3.33954	21.6632	26.3591
	TP2	211	1.53247	0.00301767	7892.25	18.556	580.738	320.091	731.436	20.4751	58.2787	0.00275867	2.84233	22.4277	33.214	743.031	194.49	3881.99	2.90637	11.952	10.0398
	TP2	212	4.70384	0.00300187	6276.42	9.59821	181.936	114.989	358.864	19.5485	20.0964	1.06717	8.39002	8.56538	16.172	453.23	58.1773	2767.52	1.44679	12.7689	36.5888
	TP2	213	5.91224	6.95124	8227.91	12.4406	1575.8	366.787	892.526	47.2266	114.726	2.86803	18.1431	28.5568	198.851	1286.5	50.3048	7516.42	0.183464	22.0898	88.5391
	TP2	214	6.66028	4.76048	6613.15	17.4447	361.694	214.744	505.165	45.1724	80.5852	2.4638	13.5425	55.2974	43.151	1351.32	119.694	8786.93	0.510134	7.34789	118.791
	TP2	215	6.21136	36.9874	3207.82	172.813	454.732	179.229	730.871	39.039	261.84	4.25921	12.0526	246.006	45.0384	1130.6	129.811	10576.7	0.0165861	35.6834	155.337
	TP2	216	4.59727	3.62325	7789.17	36.9384	258.404	343.617	585.51	49.9484	42.2225	1.62707	1.37618	70.6881	31.014	1124.99	103.814	8247.31	4.09482	14.3996	148.655
	TP2	217	0.393637	2.96728	1015.03	93.386	117.009	130.8	148.3	34.7408	30.3055	0.473784	2.57842	68.5319	18.0514	760.66	37.388	4142.29	0.478865	20.3372	16.7408
	TP2	218	1.63329	47.204	3365.92	153.412	905.043	135.748	321.262	45.0155	177.587	1.41167	21.2755	140.379	36.6376	1265.73	88.1987	6024.83	0.947171	26.489	232.524
	TP3	201	2.52839	3.20557	1943.63	26.9678	219.334	84.7301	176.149	46.8243	0.0611372	0.242023	2.87854	30.4836	12.6355	1037.36	45.6198	5527.96	0.311683	19.8288	51.6973
	TP3	202	0.892556	0.00309923	1894.61	61.6108	429.022	97.1408	297.485	23.268	0.0611372	0.00283323	6.78804	5.44771	16.6714	616.294	111.006	5073.02	13.7632	58.2283	58.7303
	TP3	203	1.89379	9.2523	11730	65.6341	893.526	399.936	2509.44	63.1058	43.1891	3.87646	11.9747	106.445	112.928	947.442	155.254	16036.1	0.0909955	28.7589	198.595
	TP3	204	0.125939	0.859276	1313.62	18.1223	187.203	83.1291	98.221	17.9135	0.0639004	0.00296129	1.86061	29.0872	10.0951	264.72	112.82	2470.37	0.506241	1.36508	17.2001
	TP3	205	2.09907	6.33221	881.724	102.383	312.159	52.5846	248.785	62.8608	106.448	0.613551	0.236545	65.1363	0.125905	84.4629	49.0005	2974.97	0.0152742	13.8387	375.837
	TP3	206	4.68308	9.16191	4187.8	91.7594	745.899	303.371	959.258	56.6565	0.0673236	0.235702	19.7665	117.697	0.530598	1139.67	340.981	11105.6	1.80087	36.084	56.9317
	TP3	207	2.28325	14.8579	5163.08	99.5294	451.308	162.855	359.862	26.6414	0.0646307	0.00299513	57.1245	149.955	19.5439	827.159	55.0479	4524.75	0.102709	18.8628	15.7722
	TP3	208	14.7136	4.86074	15337.6	30.0258	293.676	414.751	2630.77	32.7554	42.0718	0.999641	7.69781	19.2085	71.2288	1067.57	206.082	10990.2	19.187	18.6143	181.655
	TP3	209	1.31837	11.9373	3640	145.375	258.2	91.5129	240.399	18.5479	0.0589082	0.00272994	3.65631	119.039	0.116068	234.037	77.1098	4419.18	5.18687	9.32157	34.4681
	TP3	210	3.92627	3.42224	5773.69	32.5404	755.832	283.704	1035.17	43.5385	0.0639004	0.00296129	3.21006	15.7254	44.5981	669.581	231.771	7096.13	4.80247	29.9185	9.42942
	TP3	211	0.0295434	0.00288119	5319.04	13.4352	472.699	236.326	1020.98	31.7163	0.113672	0.00263391	3.4746	6.06736	23.7913	739.546	114.967	1980.44	1.40702	13.5809	11.7111
	TP3	212	0.0284017	0.00553968	3355.12	5.11125	84.1204	46.1143	621.078	11.3283	0.0546395	0.00253212	0.970784	2.73045	16.371	72.2219	32.4109	991.077	2.19637	4.04348	3.92366
	TP3	213	0.901512	2.62455	4701.3	21.1493	842.572	231.317	393.794	51.989	0.0711344	0.00329653	13.6219	17.8982	106.419	733.355	77.7468	8828.87	0.291066	14.3794	32.895
	TP3	214	2.29428	6.02938	5866.64	96.6086	320.811	105.974	507.436	29.415	0.0702508	0.00325558	24.2922	143.405	24.1126	633.011	57.6816	4152.51	0.0335843	49.047	58.5765
	TP3	215	0.0716969	45.4751	533.705	114.014	252.507	173.311	152.202	37.1424	0.0689657	0.00319602	8.49314	146.507	14.6234	2266.95	71.0405	4770.91	0.522576	21.1375	288.311
	TP3	216	2.70775	2.34671	10897.8	20.7523	244.828	223.63	654.473	34.4906	30.7249	0.00291193	1.0371	33.1679	21.6811	750.229	49.0933	5318.56	1.6977	8.27394	22.8604
	TP3	217	3.09729	4.05891	2495.2	109.233	164.329	124.319	149.162	19.5872	0.0693888	0.00321563	3.86835	68.3014	14.1859	459.167	45.4326	5891.02	0.99559	14.7731	17.5189
	TP3	218	3.0552	35.4694	3022.42	148.359	1096.95	85.8776	181.305	23.0126	21.7839	3.8811	6.73015	169.335	32.8115	494.835	75.7931	5667.21	1.88542	13.8762	23.9175
